# Supplementary material for: Genome-Wide Identification of the LcGA2ox Gene Family in Litchi (Litchi chinensis Sonn.) and Its Functional Analysis in Gibberellin Metabolism and Reproductive Development
Source: Plants (Basel). 2026 Mar 16;15(6):914. doi: 10.3390/plants15060914 (PMC13030733; doi:10.3390/plants15060914)
Supplement: Supplementary file 1 [file plants-15-00914-s001.zip › Supplementary Table.xlsx]

## Sheet: Table S1
Table S1: Expression patterns of LcGA2ox genes in different litchi tissues
Gene ID	GeneID	Callus	Root	Leaf	Flower	Fruit	Bud
LITCHI006115	LcGA2ox1	0	3.28537	0	6.01021	0	0
LITCHI013387	LcGA2ox2	0	0	7.87259	0	0	0
LITCHI013389	LcGA2ox3	0	0	7.90503	0	0	0
LITCHI014295	LcGA2ox4	6.23298	12.1444	89.1057	39.1194	104.892	2.42917
LITCHI025158	LcGA2ox5	10.9925	7.46801	29.1577	24.4255	21.7003	8.88335
LITCHI026603	LcGA2ox6	5.68163	17.1093	1.5307	20.2576	0	2.11838
LITCHI026618	LcGA2ox7	8.23476	14.2034	1.82004	24.0441	0.610194	1.83102
LITCHI028803	LcGA2ox8	27.6585	10.5394	3.52513	46.7805	178.85	66.5642
LITCHI029529	LcGA2ox9	0	3.86185	0.696296	5.02502	0.119497	7.75499

## Sheet: Table S2
Table S2: Expression patterns of LcGA2ox genes in different litchi fruit organs
Gene ID	Gene ID	Carpopodium	Aril	Seed	Pericarp
LITCHI006115	LcGA2ox1	0	0	0	0
LITCHI013387	LcGA2ox2	0	0	0	0
LITCHI013389	LcGA2ox3	0	0	0	0
LITCHI014295	LcGA2ox4	17.1927	175.575	99.1175	6.41803
LITCHI025158	LcGA2ox5	3.63299	0	3.32573	17.1148
LITCHI026603	LcGA2ox6	3.63299	0	0	0
LITCHI026618	LcGA2ox7	3.7865	0.550969	0	0
LITCHI028803	LcGA2ox8	93.2297	62.137	73.8747	11.5316
LITCHI029529	LcGA2ox9	3.17247	0	0	0.156537

## Sheet: Table S3
Table S3: Expression patterns of LcGA2ox genes in four developmental stages of leaf buds
GeneID	Gene ID	Bud1	Bud2	Bud3	Bud4
LITCHI006115	LcGA2ox1	0	0.058813	0	0
LITCHI013387	LcGA2ox2	0	0	0	0
LITCHI013389	LcGA2ox3	0	0	0	0
LITCHI014295	LcGA2ox4	2.70535	7.81317	0.857131	2.42917
LITCHI025158	LcGA2ox5	11.3036	2.67909	4.90149	8.88335
LITCHI026603	LcGA2ox6	1.89164	1.05481	0.098286	2.11838
LITCHI026618	LcGA2ox7	1.8153	0.817494	0	1.83102
LITCHI028803	LcGA2ox8	16.8016	5.34709	22.1406	66.5642
LITCHI029529	LcGA2ox9	6.10811	6.88299	10.6386	7.75499

## Sheet: Table S4
Table S4: Expression patterns of LcGA2ox genes during litchi pericarp coloring
GeneID	Gene ID	Green pericarp	Yellow pericarp	Red pericarp
LITCHI006115	LcGA2ox1	0	0	0
LITCHI013387	LcGA2ox2	0	0	0
LITCHI013389	LcGA2ox3	0	0	0
LITCHI014295	LcGA2ox4	11.8004	16.383	27.8594
LITCHI025158	LcGA2ox5	16.6757	1.20318	1.46893
LITCHI026603	LcGA2ox6	0	0	0.672888
LITCHI026618	LcGA2ox7	0	0	0
LITCHI028803	LcGA2ox8	5.32287	2.6654	11.1645
LITCHI029529	LcGA2ox9	0.944164	0	0

## Sheet: Table S5
Table S5: Expression patterns of LcGA2ox genes during the development of litchi male and female flowers
GeneID	transcript_id	M5	M4	M3	M2	M1	F1	F2	F3	F4	F5
LITCHI006115	LcGA2ox1	13.3333	51	7.66667	0.666667	6	5.33333	1.33333	3.33333	14.3333	9.33333
LITCHI013387	LcGA2ox2	3.66667	1.33333	0	0	0	5.66667	0	0	2.66667	0
LITCHI013389	LcGA2ox3	15.3333	2	1	0	5.33333	0	1	3	4.66667	11.6667
LITCHI014295	LcGA2ox4	3793	6130.67	10356.3	13871.7	17267	14666	11991	9886.33	2830.67	3447.67
LITCHI025158	LcGA2ox5	442	63.6667	141.667	84	112	223.667	144.667	224.333	49.3333	95
LITCHI026603	LcGA2ox6	259.333	122.667	70.3333	46	47	42.6667	30.6667	39.3333	67.3333	113
LITCHI026618	LcGA2ox7	375.333	140	65	28.3333	53.3333	73.6667	19	53.3333	118.667	204.667
LITCHI028803	LcGA2ox8	1705.67	239	258.667	131	128	160	91.3333	134.667	378.667	1951
LITCHI029529	LcGA2ox9	101	61	197.333	153.333	202.667	379.667	347	412	82.6667	125.667

## Sheet: Table S6
Table S6: Expression patterns of LcGA2ox genes in different litchi floral organs
Gene ID	transcript_id	Fcarpel	Fstamen	Mcarpel	Mstamen	mcarpel	mstamen
LITCHI006115	LcGA2ox1	0.666667	180.333	3.66667	122.333	0	71.3333
LITCHI013387	LcGA2ox2	0	4.33333	6.66667	1.33333	6.33333	30.6667
LITCHI013389	LcGA2ox3	2.66667	3.33333	15.6667	23	7	20.6667
LITCHI014295	LcGA2ox4	1170.67	942	1996.67	2969.67	1236.67	2338
LITCHI025158	LcGA2ox5	0	0	0	69.3333	0	189.667
LITCHI026603	LcGA2ox6	85.6667	53.6667	276.667	116.333	280.667	172
LITCHI026618	LcGA2ox7	84.6667	77.6667	317	216.333	358	296.333
LITCHI028803	LcGA2ox8	18.3333	372.667	1652	694.667	1380.67	886.667
LITCHI029529	LcGA2ox9	46	235.333	229.333	396.667	198.333	184

## Sheet: Table S7
Table S7: The specific values of co-expression weights between 29 transcription factors and the LcGA2ox6/7 genes
fromNode	toNode	weight
LITCHI026603	LITCHI029649	0.31796163954573
LITCHI026603	LITCHI027407	0.348516827991756
LITCHI026618	LITCHI027031	0.35279010854459
LITCHI026618	LITCHI030116	0.357649908394339
LITCHI026618	LITCHI029649	0.358148985737038
LITCHI026618	LITCHI027407	0.358277409006276
LITCHI026603	LITCHI029242	0.367147177587068
LITCHI026603	LITCHI026995	0.370380552947215
LITCHI026618	LITCHI026995	0.378289136070905
LITCHI026603	LITCHI027909	0.386459647625147
LITCHI026618	LITCHI029242	0.403850299914224
LITCHI026618	LITCHI027909	0.40894913457129
LITCHI021727	LITCHI026603	0.33454630767649
LITCHI022841	LITCHI026603	0.342667974881547
LITCHI022787	LITCHI026603	0.347093833793663
LITCHI010952	LITCHI026603	0.348290856869058
LITCHI008020	LITCHI026618	0.350820305639763
LITCHI008837	LITCHI026618	0.351016710252947
LITCHI021813	LITCHI026603	0.351704821997494
LITCHI022841	LITCHI026618	0.352303540352413
LITCHI010952	LITCHI026618	0.352511723067082
LITCHI020284	LITCHI026603	0.353038393828534
LITCHI002020	LITCHI026618	0.35360483590733
LITCHI010275	LITCHI026618	0.354094337199604
LITCHI011504	LITCHI026618	0.355831252824787
LITCHI022643	LITCHI026618	0.356421874862893
LITCHI021813	LITCHI026618	0.3574256323064
LITCHI006241	LITCHI026603	0.358211873506338
LITCHI010275	LITCHI026603	0.358253797373351
LITCHI021727	LITCHI026618	0.358996655923489
LITCHI022999	LITCHI026603	0.361079791180946
LITCHI020284	LITCHI026618	0.36138505304114
LITCHI022787	LITCHI026618	0.369327971508956
LITCHI022999	LITCHI026618	0.369874690232142
LITCHI006241	LITCHI026618	0.374433241635756
LITCHI006662	LITCHI026603	0.378454960285147
LITCHI010797	LITCHI026603	0.378630309813422
LITCHI006662	LITCHI026618	0.378882333552098
LITCHI005392	LITCHI026603	0.384761773068205
LITCHI004337	LITCHI026603	0.385947013684125
LITCHI010797	LITCHI026618	0.388601356554366
LITCHI010517	LITCHI026618	0.389662100151861
LITCHI005392	LITCHI026618	0.396408662670968
LITCHI004337	LITCHI026618	0.402292569747829
LITCHI004564	LITCHI026603	0.4024794265216
LITCHI010517	LITCHI026603	0.402906109879281
LITCHI019333	LITCHI026618	0.42409011839333
LITCHI019333	LITCHI026603	0.42600932700485
LITCHI004564	LITCHI026618	0.429460279785178
LITCHI020360	LITCHI026603	0.440955916363973
LITCHI020360	LITCHI026618	0.451548924063953

## Sheet: Table S8
Table S8: Co-expressed genes of LcGA2ox6/7
GENE ID	GENE NAME	DESCRIPTION
LITCHI002020	MYB308	Myb-related protein 308
LITCHI004337	PHL5	Myb family transcription factor PHL5
LITCHI004564	ARF2B	Auxin response factor 2B
LITCHI005392	BHLH49	Transcription factor bHLH49
LITCHI006241	IDD4	Protein indeterminate-domain 4, chloroplastic
LITCHI006662	OFP7	Transcription repressor OFP7
LITCHI008020	At5g08430	Uncharacterized protein At5g08430
LITCHI008837	At2g41710	AP2-like ethylene-responsive transcription factor At2g41710
LITCHI010275	TULP5	Tubby-like F-box protein 5
LITCHI010517	MYB106	Transcription factor MYB106
LITCHI010797	BZIP2	bZIP transcription factor 2
LITCHI010952	SPT	Transcription factor SPATULA
LITCHI011504	ERF112	Ethylene-responsive transcription factor ERF112
LITCHI019333	SEP1	Developmental protein SEPALLATA 1
LITCHI020284	NAC083	NAC domain-containing protein 83
LITCHI020360	dnajc2	DnaJ homolog subfamily C member 2
LITCHI021727	ERF113	Ethylene-responsive transcription factor ERF113
LITCHI021813	NAC043	NAC domain-containing protein 43
LITCHI022643	CLSY3	SNF2 domain-containing protein CLASSY 3
LITCHI022787	ZAT9	Zinc finger protein ZAT9
LITCHI022841	ODO1	Protein ODORANT1
LITCHI022999	ZHD1	Zinc-finger homeodomain protein 2
LITCHI026995	AGL1	Agamous-like MADS-box protein AGL1
LITCHI027031	WRI1	Ethylene-responsive transcription factor WRI1
LITCHI027407	CLSY2	SNF2 domain-containing protein CLASSY 2
LITCHI027909	LBD1	LOB domain-containing protein 1
LITCHI029242	DOF1.7	Dof zinc finger protein DOF1.7
LITCHI029649	SBH1	Homeobox protein SBH1
LITCHI030116	IDD7	Protein indeterminate-domain 7

## Sheet: Table S9
Table S9: Expression patterns of LcGA2ox6/7 and their co-expressed genes
transcript_id	MFO	F1	F2	F3	F4	M1	M2	M3	M4
MYB308	95.3333	196	181	436	332.333	218	621.333	1155	1056
PHL5	2.33333	2.33333	9.33333	40.6667	35	12	133	238.667	287
ARF2B	3266.67	3915.67	1641.33	1598.67	1849.67	3370	895.667	513.333	490.333
BHLH49	592.667	729	1192	2044	1380.67	949.333	4269	6629.33	6816.33
IDD4	576	521	301.333	400.333	362.333	510.667	124.667	76.3333	83.6667
OFP7	57	63.3333	19.6667	37	28.6667	43	9.66667	1	0.333333
At5g08430	382.333	441.667	291.333	249.667	250	440.667	221.333	119	143
At2g41710	233.333	345.667	219	221.333	159.333	345.333	144	114.333	109.333
TULP5	625.333	756	1050.67	1354.67	785	1003	2844.33	6496.67	6252.33
MYB106	1.66667	3.33333	5	13.3333	17.6667	6.33333	36	129.667	213.333
BZIP2	11	18.6667	33.6667	79	24.6667	36.3333	252.333	593.667	488
SPT	365.667	429.333	292.333	327.333	166	434.333	169.333	95.3333	70
ERF112	134.667	441.333	806.667	1593.33	1256.33	184.667	1946	3568.67	4354
SEP1	3370	3915.67	5470.67	5197.33	7572	4722.33	9144.67	13047	12841.7
NAC083	5.66667	7.66667	10.3333	29.6667	61	10.6667	88	232.667	148.333
dnajc2	283.333	389	475.667	545	497.333	525	753	877.667	978.667
ERF113	215	567.333	812.667	896.667	1022.67	430.333	1406.67	1782	1971.67
NAC043	268.667	339	184.333	141.667	65.3333	309.667	14.3333	3.33333	7.33333
CLSY3	143.667	155	214.667	309.333	324.333	154.333	214.667	518.667	634.667
ZAT9	67	91.6667	22	25	25.6667	91	4.33333	3	2.66667
ODO1	292.667	287.333	162	103	35	287	13	2.33333	6.33333
ZHD1	188	169.333	36.6667	60.6667	86.6667	273.333	25.3333	1	1.66667
AGL1	767	891.667	536	584.333	468	1008.67	324.333	149.333	168.333
WRI1	167.333	213.333	203	121.333	111.333	175	83	25.6667	28.3333
CLSY2	2825.67	3271	1993	1846.67	1529	3332.67	1510	692	613.333
LBD1	14.6667	68	105.333	149.667	136.333	51.3333	499	573.667	744
DOF1.7	164.333	320	585	701.667	629.667	422.333	1236	1401	1340.67
SBH1	271.333	412.333	503	718.667	753.667	462.667	883.667	1890.67	1545.67
IDD7	293.333	403.667	466.667	670.333	783.333	507.333	707.667	1192.33	1065.67
LcGA2ox6	35	38	9.33333	4	5	4.66667	2	7.33333	10.3333
LcGA2ox7	91.6667	121.333	60.6667	14.3333	6.33333	4.66667	9.33333	33	32.3333

## Sheet: Table S10
Table S10: Plant height statistics of WT and OE-LcGA2ox6
Plant Height Group	Height (cm)
WT	38
	38
	42
OE-LcGA2ox6	12
	8
	8.5
The plant height of the wild type (WT) was (39.33 ± 2.08) cm (n = 3).
The plant height of the OE-LcGA2ox6 lines was significantly reduced, reaching (9.50 ± 2.08) cm (n = 3).
Statistical verification: Independent-samples t-test analysis demonstrated an extremely significant difference in the mean values between the two groups (t = 12.07, df = 4, P < 0.001), indicating that the inhibitory effect of LcGA2ox6 overexpression on Arabidopsis thaliana plant height is reliable.

[truncated: 6 more sheets: Table S11, Table S12, Table S13, Table S14, Table S15, Table S16]
